# Supplementary material for: Drone-Induced Midfacial Blast Injuries: Early Definitive Reconstruction and 5-Year Outcomes from a Single-Center Cohort
Source: J Clin Med. 2026 Jun 12;15(12):4588. doi: 10.3390/jcm15124588 (PMC13301518; doi:10.3390/jcm15124588)
Supplement: Supplementary file 1 [file jcm-15-04588-s001.zip]

Archive with 3 entries (3 files):
- Supplementary Figure S1.png
- Supplementary Table S1.pdf
- Supplementary Table S2.pdf
